# Supplementary material for: Potential Factors Influencing Complete Functional Recovery in Traumatized Unowned Cats with Orthopedic Lesions—A Cohort Study
Source: Vet Sci. 2024 Feb 1;11(2):59. doi: 10.3390/vetsci11020059 (PMC10892440; doi:10.3390/vetsci11020059)
Supplement: Supplementary file 1 [file vetsci-11-00059-s001.zip]

Archive with 1 entries (1 files):
- vetsci-2754896-supplementary.pdf
